# Supplementary material for: Analyzing Alkyl Bromide Genotoxic Impurities in Febuxostat Based on Static Headspace Sampling and GC-ECD
Source: Pharmaceuticals (Basel). 2024 Mar 26;17(4):422. doi: 10.3390/ph17040422 (PMC11053595; doi:10.3390/ph17040422)
Supplement: Supplementary file 1 [file pharmaceuticals-17-00422-s001.zip]

Archive with 1 entries (1 files):
- pharmaceuticals-2897596-supplementary.pdf
